# Supplementary material for: The Impact of a Very Short Abstinence Period on Assisted Reproductive Technique Outcomes: A Systematic Review and Meta-Analysis
Source: Antioxidants (Basel). 2023 Mar 20;12(3):752. doi: 10.3390/antiox12030752 (PMC10045034; doi:10.3390/antiox12030752)
Supplement: Supplementary file 1 [file antioxidants-12-00752-s001.zip]

Archive with 1 entries (1 files):
- antioxidants-2267570-supplementary.pdf
